# Supplementary material for: Competing Metal–Ligand Interactions in Tris(cyclopentadienyl)-cyclohexylisonitrile Complexes of Trivalent Actinides and Lanthanides
Source: Molecules. 2022 Jun 14;27(12):3811. doi: 10.3390/molecules27123811 (PMC9228681; doi:10.3390/molecules27123811)
Supplement: Supplementary file 1 [file molecules-27-03811-s001.zip]

Archive with 1 entries (1 files):
- molecules-1747368-supplementary.pdf
